# Supplementary material for: Structural mechanism of voltage-gated sodium channel slow inactivation
Source: Nat Commun. 2024 May 1;15:3691. doi: 10.1038/s41467-024-48125-3 (PMC11063143; doi:10.1038/s41467-024-48125-3)
Supplement: Supplementary file 4 — Source data [file 41467_2024_48125_MOESM4_ESM.zip]

Archive with 4 entries (4 files):
- 439847_3_related_ms_8870145_sb79s5.zip
- Figure 1.xlsx
- Figure 4b.xlsx
- Supplementary figure 1.xlsx
