# Supplementary material for: Structural mechanism of voltage-gated sodium channel slow inactivation
Source: Nat Commun. 2024 May 1;15:3691. doi: 10.1038/s41467-024-48125-3 (PMC11063143; doi:10.1038/s41467-024-48125-3)
Supplement: Supplementary file 4 — Source data [file 41467_2024_48125_MOESM4_ESM.zip › Figure 1.xlsx]

## Sheet: Figure1e
Figure1. e
Voltage (mV)	NaVEh-△N Average peak current-voltage curve
-120	0.27844	-0.09806	0.222023	0.265323	0.304047	1.10159	0.227009	0.548799
-110	0.484138	0.206628	0.073835	32.9714	-0.31776	1.00461	0.427568	0.237431
-100	0.442577	-0.22372	0.719507	0.328665	0.690317	1.44653	0.507052	0.058914
-90	-0.18	-0.08335	-23.0435	0.316231	0.886558	1.15745	28.4969	-0.68412
-80	-2.37946	-4.18164	-0.38289	-0.25331	0.526598	-2.62894	-7.95982	-0.51791
-70	-7.99697	-25.6333	-7.27121	-7.30709	-0.69774	-12.4216	-38.2262	-7.72342
-60	-11.9687	-46.8337	-13.7521	-58.4494	-9.2937	-24.1046	-64.7601	-20.7862
-50	-15.9661	-62.4218	-17.7371	-156.27	-19.3322	-33.8319	-78.1286	-28.226
-40	-20.123	-65.4948	-21.1806	-185.562	-23.9596	-40.4806	-81.2031	-34.0219
-30	-23.5289	-64.9573	-22.4902	-180.836	-28.0737	-40.6762	-77.2353	-37.0833
-20	-21.4693	-58.8169	-25.2826	-160.874	-25.4909	-41.6627	-71.6458	-37.1468
-10	-19.123	-49.7048	-23.566	-133.953	-22.3537	-38.5301	-60.8455	-33.0577
0	-14.3643	-41.8467	-18.7806	-105.368	-15.5774	-32.2474	-49.5622	-28.0849
10	-9.46027	-30.9724	-13.4131	-74.8107	-8.66708	-24.3074	-36.9102	-22.9266
20	-5.76722	-21.8393	-9.96187	-46.0229	-2.01167	-16.3786	-25.845	-17.0427

## Sheet:  Figure1f
Figure1. f
Voltage (mV)	NaVEh-△N activation						Boltzmann sigmoidal					Voltage (mV)	NaVEh-△N Steady-state inactivation							Boltzmann sigmoidal
-120	1.61563	1.61165	0.353338	0.922381	0.697387		Best-fit values													Best-fit values
-110	1.00166	1.15314	1.2787	1.63066	0.504378		Bottom		= 0.000			-120	1.0137	1.0644	1.0644	1.0619	0.99728			Bottom		0.2923
-100	0.859085	1.47667	0.083238	0.328657	0.314816		Top		= 1.000			-110	0.98926	1.0322	1.0322	0.97336	0.95323			Top		= 1.000
-90	-0.1918	-2.08065	-2.0909	0.384028	0.690047		V50		-60.74			-100	0.92651	0.89038	0.89038	0.91342	0.92317			V50		-78.9
-80	-8.90508	-11.9006	-13.2946	-3.39592	-0.5319		Slope		9.242			-90	0.76497	0.82483	0.82483	0.80668	0.85331			Slope		-9.822
-70	-24.9035	-31.702	-32.5299	-18.8564	-3.04157		95% CI (profile likelihood)					-80	0.65388	0.69665	0.69665	0.60141	0.68664			95% CI (profile likelihood)
-60	-40.6955	-42.8033	-49.9473	-36.0152	-6.96418		V50		-61.81 to -59.68			-70	0.54013	0.49289	0.49289	0.42293	0.58217			Bottom		0.2695 to 0.3145
-50	-49.9813	-50.6007	-58.0299	-52.0161	-9.78375		Slope		8.379 to 10.15			-60	0.42967	0.36905	0.36905	0.3379	0.43305			V50		-80.86 to -76.93
-40	-53.1213	-52.1741	-61.7513	-55.173	-12.7889		Goodness of Fit					-50	0.36857	0.28139	0.28139	0.30468	0.36306			Slope		-11.44 to -8.342
-30	-51.131	-49.7068	-55.768	-55.6031	-13.13		Degrees of Freedom		63			-40	0.39893	0.24851	0.24851	0.28382	0.23915			Goodness of Fit
-20	-46.5881	-42.6452	-47.698	-50.1163	-12.2216		R squared		0.9869			-30	0.38063	0.27751	0.27751	0.35675	0.21222			Degrees of Freedom		62
-10	-40.1581	-36.1367	-41.8419	-45.2884	-10.8031		Sum of Squares		0.159			-20	0.35763	0.21905	0.21905	0.30851	0.20203			R squared		0.9648
0	-33.2156	-28.3365	-34.0705	-36.8994	-9.93249		Sy.x		0.05024			-10	0.38956	0.31289	0.31289	0.37635	0.18132			Sum of Squares		0.192
10	-23.3641	-18.8647	-24.3357	-28.3363	-6.94814		Constraints					0	0.38624	0.30804	0.30804	0.4011	0.19418			Sy.x		0.05565
20	-14.4352	-13.2271	-8.37509	-19.4026	-5.02148		Bottom		Bottom = 0											Constraints
							Top		Top = 1											Top		Top = 1
							Number of points													Number of points
							# of X values		162											# of X values		162
							# Y values analyzed		65											# Y values analyzed		65

## Sheet:  Figure1g
Figure1. g
t (ms)	NaVEh-△N Recovery of total inactivation							Two phase decay
1	0.334556	0.392648	0.343807	0.376185	0.328192			Best-fit values
2	0.338244	0.31988	0.421298	0.356258	0.342815			Y0		0.3457
4	0.372727	0.347146	0.464294	0.453276	0.451475			Plateau		0.9322
8	0.469901	0.40117	0.488289	0.401696	0.443367			PercentFast		49.01
16	0.50526	0.381444	0.551622	0.578256	0.560756			KFast		0.04972
32	0.552768	0.451534	0.588766	0.614821	0.656312			KSlow		0.0001148
64	0.554285	0.46223	0.609686	0.648123	0.679007			Half Life (Slow)		6040
128	0.565905	0.48971	0.60248	0.606837	0.672298			Half Life (Fast)		13.94
256	0.606872	0.56189	0.705002	0.640912	0.738652			Tau (slow)		8714
512	0.629328	0.566226	0.696964	0.726589	0.748495			Tau (fast)		20.11
1024	0.643318	0.606388	0.70315	0.779867	0.761984			Rate constant ratio		433.2
2048	0.631516	0.644189	0.678367	0.749695	0.842397			95% CI (profile likelihood)
4096	0.755621	0.719364	0.700771	0.76916	0.876949			Y0		0.2960 to 0.3902
8192	0.796274	0.831895	0.795467	0.790781	0.832064			Plateau		0.8674 to 1.071
16384	0.784246	0.849876	0.8319	0.800652	0.954304			PercentFast		40.82 to 56.46
32768	0.942687	0.99843	0.941271	0.905231	0.968544			KFast		0.02525 to 0.09060
								KSlow		4.297e-005 to 0.0002629
								Half Life (Slow)		2637 to 16131
								Half Life (Fast)		7.650 to 27.45
								Tau (slow)		3804 to 23272
								Tau (fast)		11.04 to 39.61
								Goodness of Fit
								Degrees of Freedom		75
								R squared		0.8803
								Sum of Squares		0.3082
								Sy.x		0.06411
								Constraints
								PercentFast		0 < PercentFast < 100
								KFast		KFast > 1*KSlow
								KSlow		KSlow > 0
								Number of points
								# of X values		112
								# Y values analyzed		80
