# Supplementary material for: Structural mechanism of voltage-gated sodium channel slow inactivation
Source: Nat Commun. 2024 May 1;15:3691. doi: 10.1038/s41467-024-48125-3 (PMC11063143; doi:10.1038/s41467-024-48125-3)
Supplement: Supplementary file 4 — Source data [file 41467_2024_48125_MOESM4_ESM.zip › Figure 4b.xlsx]

## Sheet: Extanded Data Figure4a
Figure 4a
mL	mAU
-0.01262	0
-0.012	0.135834
-0.01138	0.135735
-0.01076	0.135745
-0.01014	0.135762
-0.00952	0.136173
-0.0089	0.13559
-0.00828	0.135114
-0.00767	0.134833
-0.00705	0.134801
-0.00643	0.134695
-0.00581	0.13445
-0.00519	0.134178
-0.00457	0.133767
-0.00395	0.133658
-0.00333	0.133716
-0.00271	0.134085
-0.00209	0.133704
-0.00147	0.134108
-0.00086	0.134641
-0.00024	0.134549
0.000383	0.134502
0.001002	0.134763
0.001621	0.135346
0.00224	0.135908
0.002859	0.136219
0.003479	0.136951
0.004098	0.13793
0.004717	0.138208
0.005336	0.138654
0.005955	0.13929
0.006574	0.139749
0.007193	0.140157
0.007812	0.140402
0.008431	0.140685
0.00905	0.140986
0.009669	0.141704
0.010288	0.142521
0.010907	0.143427
0.011527	0.144305
0.012146	0.145482
0.012765	0.146676
0.013384	0.147404
0.014003	0.148231
0.014622	0.149446
0.015241	0.150396
0.01586	0.151397
0.016479	0.151652
0.017098	0.152868
0.017717	0.153492
0.018336	0.154819
0.018955	0.156485
0.019575	0.157844
0.020194	0.159053
0.020813	0.160127
0.021432	0.161516
0.022051	0.161865
0.02267	0.163924
0.023289	0.165109
0.023908	0.166466
0.024527	0.166871
0.025146	0.168333
0.025765	0.169383
0.026384	0.170482
0.027003	0.171838
0.027623	0.172492
0.028242	0.172552
0.028861	0.172963
0.02948	0.173486
0.030099	0.174181
0.030718	0.174321
0.031337	0.17464
0.031956	0.175531
0.032575	0.176193
0.033194	0.17738
0.033813	0.178497
0.034432	0.17956
0.035051	0.179669
0.035671	0.179611
0.03629	0.180234
0.036909	0.180658
0.037528	0.180439
0.038147	0.180711
0.038766	0.181008
0.039385	0.1816
0.040004	0.183557
0.040623	0.184604
0.041242	0.185878
0.041861	0.18648
0.04248	0.187564
0.043099	0.187809
0.043719	0.187885
0.044338	0.187913
0.044957	0.188601
0.045576	0.189177
0.046195	0.18886
0.046814	0.188939
0.047433	0.188757
0.048052	0.188598
0.048671	0.188826
0.04929	0.190227
0.049909	0.190086
0.050528	0.190499
0.051147	0.190296
0.051767	0.189508
0.052386	0.189277
0.053005	0.189127
0.053624	0.188998
0.054243	0.189079
0.054862	0.189602
0.055481	0.190558
0.0561	0.190817
0.056719	0.190945
0.057338	0.191408
0.057957	0.191894
0.058576	0.191414
0.059195	0.192485
0.059815	0.193335
0.060434	0.192909
0.061053	0.19369
0.061672	0.194595
0.062291	0.195483
0.06291	0.19679
0.063529	0.198065
0.064148	0.198636
0.064767	0.198383
0.065386	0.198235
0.066005	0.198417
0.066624	0.197869
0.067243	0.197418
0.067863	0.197681
0.068482	0.198404
0.069101	0.199465
0.06972	0.199512
0.070339	0.199506
0.070958	0.200188
0.071577	0.201096
0.072196	0.201294
0.072815	0.200536
0.073434	0.199727
0.074053	0.199415
0.074672	0.199167
0.075291	0.199557
0.075911	0.200217
0.07653	0.200649
0.077149	0.201062
0.077768	0.201331
0.078387	0.200751
0.079006	0.20101
0.079625	0.201903
0.080244	0.202453
0.080863	0.202917
0.081482	0.202732
0.082101	0.202343
0.08272	0.201445
0.083339	0.201343
0.083959	0.20025
0.084578	0.200759
0.085197	0.202091
0.085816	0.202071
0.086435	0.202269
0.087054	0.202617
0.087673	0.20288
0.088292	0.202473
0.088911	0.201796
0.08953	0.201744
0.090149	0.201756
0.090768	0.201543
0.091387	0.201128
0.092007	0.201266
0.092626	0.200503
0.093245	0.201163
0.093864	0.200969
0.094483	0.200739
0.095102	0.201314
0.095721	0.200936
0.09634	0.200089
0.096959	0.199541
0.097578	0.19916
0.098197	0.198959
0.098816	0.199068
0.099436	0.19927
0.100055	0.199614
0.100674	0.199754
0.101293	0.19953
0.101912	0.199857
0.102531	0.199648
0.10315	0.199782
0.103769	0.199919
0.104388	0.199229
0.105007	0.19867
0.105626	0.198976
0.106245	0.199319
0.106864	0.198996
0.107484	0.198595
0.108103	0.198571
0.108722	0.197942
0.109341	0.196231
0.10996	0.197221
0.110579	0.197128
0.111198	0.196714
0.111817	0.196357
0.112436	0.195413
0.113055	0.194294
0.113674	0.193248
0.114293	0.19267
0.114912	0.193073
0.115532	0.193473
0.116151	0.193044
0.11677	0.192465
0.117389	0.193057
0.118008	0.19279
0.118627	0.192649
0.119246	0.192402
0.119865	0.191784
0.120484	0.190961
0.121103	0.189693
0.121722	0.188482
0.122341	0.187393
0.12296	0.186256
0.12358	0.185276
0.124199	0.184685
0.124818	0.184527
0.125437	0.183194
0.126056	0.182665
0.126675	0.18072
0.127294	0.179779
0.127913	0.178678
0.128532	0.177318
0.129151	0.176499
0.12977	0.176044
0.130389	0.175994
0.131008	0.1764
0.131628	0.176455
0.132247	0.175711
0.132866	0.174925
0.133485	0.174482
0.134104	0.174234
0.134723	0.172773
0.135342	0.17185
0.135961	0.170251
0.13658	0.169361
0.137199	0.169235
0.137818	0.168822
0.138437	0.168105
0.139056	0.166911
0.139676	0.165515
0.140295	0.164607
0.140914	0.163708
0.141533	0.162413
0.142152	0.162068
0.142771	0.161766
0.14339	0.160043
0.144009	0.158875
0.144628	0.157802
0.145247	0.157619
0.145866	0.156842
0.146485	0.156693
0.147104	0.156745
0.147724	0.156268
0.148343	0.155272
0.148962	0.154118
0.149581	0.153307
0.1502	0.15297
0.150819	0.152109
0.151438	0.150671
0.152057	0.149231
0.152676	0.148921
0.153295	0.147947
0.153914	0.147127
0.154533	0.146948
0.155152	0.146852
0.155772	0.146619
0.156391	0.147245
0.15701	0.147706
0.157629	0.147125
0.158248	0.14675
0.158867	0.146586
0.159486	0.146297
0.160105	0.145542
0.160724	0.146685
0.161343	0.147731
0.161962	0.147186
0.162581	0.147448
0.1632	0.147142
0.16382	0.146876
0.164439	0.146569
0.165058	0.146452
0.165677	0.147064
0.166296	0.147662
0.166915	0.147178
0.167534	0.146493
0.168153	0.146349
0.168772	0.145588
0.169391	0.14539
0.17001	0.1448
0.170629	0.1436
0.171248	0.143497
0.171868	0.144186
0.172487	0.144941
0.173106	0.145226
0.173725	0.145743
0.174344	0.146773
0.174963	0.147556
0.175582	0.147626
0.176201	0.147515
0.17682	0.147859
0.177439	0.148967
0.178058	0.149751
0.178677	0.149083
0.179296	0.150492
0.179916	0.151752
0.180535	0.152344
0.181154	0.153005
0.181773	0.153622
0.182392	0.154176
0.183011	0.154907
0.18363	0.155369
0.184249	0.155315
0.184868	0.156053
0.185487	0.157481
0.186106	0.157715
0.186725	0.159154
0.187344	0.160081
0.187964	0.160951
0.188583	0.162243
0.189202	0.163267
0.189821	0.163406
0.19044	0.16386
0.191059	0.164728
0.191678	0.165619
0.192297	0.166296
0.192916	0.166718
0.193535	0.168183
0.194154	0.16875
0.194773	0.168146
0.195392	0.168803
0.196012	0.168947
0.196631	0.169407
0.19725	0.169432
0.197869	0.169594
0.198488	0.170119
0.199107	0.169367
0.199726	0.168692
0.200345	0.169104
0.200964	0.169621
0.201583	0.170268
0.202202	0.171058
0.202821	0.17114
0.20344	0.171468
0.20406	0.171292
0.204679	0.171289
0.205298	0.170176
0.205917	0.170435
0.206536	0.169869
0.207155	0.169146
0.207774	0.168071
0.208393	0.167319
0.209012	0.166561
0.209631	0.165403
0.21025	0.164458
0.210869	0.16349
0.211488	0.162789
0.212108	0.162198
0.212727	0.159797
0.213346	0.157808
0.213965	0.158191
0.214584	0.156454
0.215203	0.155143
0.215822	0.154301
0.216441	0.153131
0.21706	0.152444
0.217679	0.152277
0.218298	0.151346
0.218917	0.15028
0.219536	0.149811
0.220156	0.149069
0.220775	0.147965
0.221394	0.146192
0.222013	0.145074
0.222632	0.144385
0.223251	0.143687
0.22387	0.142251
0.224489	0.141335
0.225108	0.140512
0.225727	0.140009
0.226346	0.139115
0.226965	0.137823
0.227584	0.136865
0.228204	0.136215
0.228823	0.135352
0.229442	0.134333
0.230061	0.133246
0.23068	0.132669
0.231299	0.132244
0.231918	0.131268
0.232537	0.131307
0.233156	0.131301
0.233775	0.131158
0.234394	0.130935
0.235013	0.130765
0.235632	0.130867
0.236252	0.131439
0.236871	0.132001
0.23749	0.132016
0.238109	0.132615
0.238728	0.132912
0.239347	0.132537
0.239966	0.133103
0.240585	0.132939
0.241204	0.132866
0.241823	0.132227
0.242442	0.132147
0.243061	0.13236
0.24368	0.132628
0.2443	0.132989
0.244919	0.133311
0.245538	0.133796
0.246157	0.134622
0.246776	0.135043
0.247395	0.135382
0.248014	0.136504
0.248633	0.136962
0.249252	0.138094
0.249871	0.138859
0.25049	0.139893
0.251109	0.140184
0.251728	0.139983
0.252348	0.139954
0.252967	0.14039
0.253586	0.141332
0.254205	0.142388
0.254824	0.142781
0.255443	0.142505
0.256062	0.142441
0.256681	0.142448
0.2573	0.144076
0.257919	0.143925
0.258538	0.144645
0.259157	0.145067
0.259776	0.145473
0.260396	0.145534
0.261015	0.146181
0.261634	0.146635
0.262253	0.147859
0.262872	0.148756
0.263491	0.148848
0.26411	0.149465
0.264729	0.150272
0.265348	0.150209
0.265967	0.150183
0.266586	0.149896
0.267205	0.15076
0.267824	0.150895
0.268444	0.151276
0.269063	0.150957
0.269682	0.151949
0.270301	0.152094
0.27092	0.152668
0.271539	0.154068
0.272158	0.155293
0.272777	0.156811
0.273396	0.159217
0.274015	0.161951
0.274634	0.164335
0.275253	0.165575
0.275872	0.167064
0.276492	0.169099
0.277111	0.171272
0.27773	0.173622
0.278349	0.176004
0.278968	0.178161
0.279587	0.181006
0.280206	0.183935
0.280825	0.18672
0.281444	0.189995
0.282063	0.193036
0.282682	0.196508
0.283301	0.200269
0.28392	0.204801
0.28454	0.20746
0.285159	0.211123
0.285778	0.215912
0.286397	0.220884
0.287016	0.226651
0.287635	0.233022
0.288254	0.238872
0.288873	0.245997
0.289492	0.25358
0.290111	0.26118
0.29073	0.269529
0.291349	0.278711
0.291968	0.288917
0.292588	0.299168
0.293207	0.309831
0.293826	0.320995
0.294445	0.332797
0.295064	0.345501
0.295683	0.358637
0.296302	0.372503
0.296921	0.386789
0.29754	0.401783
0.298159	0.416252
0.298778	0.431087
0.299397	0.446938
0.300016	0.463158
0.300636	0.479385
0.301255	0.495954
0.301874	0.512552
0.302493	0.52875
0.303112	0.544675
0.303731	0.561514
0.30435	0.578682
0.304969	0.594582
0.305588	0.609949
0.306207	0.626534
0.306826	0.643199
0.307445	0.658912
0.308064	0.67468
0.308684	0.690199
0.309303	0.705193
0.309922	0.720065
0.310541	0.73466
0.31116	0.749444
0.311779	0.764463
0.312398	0.778764
0.313017	0.792752
0.313636	0.807066
0.314255	0.821844
0.314874	0.835642
0.315493	0.848549
0.316112	0.861702
0.316732	0.873881
0.317351	0.885572
0.31797	0.897529
0.318589	0.908503
0.319208	0.919157
0.319827	0.928808
0.320446	0.938149
0.321065	0.947483
0.321684	0.955539
0.322303	0.962911
0.322922	0.968636
0.323541	0.974116
0.32416	0.979391
0.32478	0.98341
0.325399	0.987435
0.326018	0.990184
0.326637	0.992108
0.327256	0.993322
0.327875	0.994105
0.328494	0.994316
0.329113	0.994271
0.329732	0.9939
0.330351	0.99251
0.33097	0.990989
0.331589	0.98942
0.332208	0.987328
0.332828	0.984886
0.333447	0.98175
0.334066	0.977876
0.334685	0.974337
0.335304	0.969915
0.335923	0.965518
0.336542	0.961875
0.337161	0.958098
0.33778	0.952952
0.338399	0.949133
0.339018	0.944785
0.339637	0.940321
0.340256	0.935682
0.340876	0.93029
0.341495	0.925098
0.342114	0.919528
0.342733	0.913526
0.343352	0.907177
0.343971	0.900944
0.34459	0.895131
0.345209	0.888952
0.345828	0.882682
0.346447	0.876696
0.347066	0.871081
0.347685	0.864401
0.348304	0.857918
0.348924	0.851948
0.349543	0.845402
0.350162	0.839012
0.350781	0.832463
0.3514	0.826094
0.352019	0.819277
0.352638	0.813834
0.353257	0.80799
0.353876	0.802318
0.354495	0.796653
0.355114	0.790717
0.355733	0.78482
0.356353	0.778747
0.356972	0.772662
0.357591	0.767242
0.35821	0.761753
0.358829	0.756751
0.359448	0.751791
0.360067	0.746732
0.360686	0.741704
0.361305	0.736632
0.361924	0.731102
0.362543	0.725404
0.363162	0.719702
0.363781	0.7138
0.364401	0.708534
0.36502	0.704031
0.365639	0.699781
0.366258	0.695206
0.366877	0.690495
0.367496	0.686546
0.368115	0.682224
0.368734	0.677852
0.369353	0.674035
0.369972	0.66984
0.370591	0.665712
0.37121	0.661865
0.371829	0.658296
0.372449	0.654557
0.373068	0.651082
0.373687	0.647952
0.374306	0.644901
0.374925	0.642111
0.375544	0.639171
0.376163	0.635842
0.376782	0.632158
0.377401	0.629279
0.37802	0.626959
0.378639	0.624277
0.379258	0.621681
0.379877	0.618862
0.380497	0.616735
0.381116	0.615023
0.381735	0.612628
0.382354	0.610008
0.382973	0.607863
0.383592	0.604837
0.384211	0.601607
0.38483	0.59961
0.385449	0.597491
0.386068	0.595595
0.386687	0.593383
0.387306	0.59203
0.387925	0.590827
0.388544	0.588789
0.389164	0.586312
0.389783	0.583973
0.390402	0.581555
0.391021	0.57905
0.39164	0.57651
0.392259	0.574905
0.392878	0.573437
0.393497	0.572104
0.394116	0.57017
0.394735	0.568726
0.395354	0.567105
0.395973	0.565067
0.396592	0.562952
0.397212	0.560604
0.397831	0.559039
0.39845	0.557333
0.399069	0.554896
0.399688	0.553122
0.400307	0.550862
0.400926	0.548597
0.401545	0.547063
0.402164	0.545338
0.402783	0.543386
0.403402	0.54146
0.404021	0.540121
0.404641	0.538331
0.40526	0.535933
0.405879	0.534321
0.406498	0.532661
0.407117	0.530288
0.407736	0.528451
0.408355	0.527137
0.408974	0.52479
0.409593	0.522184
0.410212	0.519832
0.410831	0.518134
0.41145	0.51658
0.412069	0.513882
0.412689	0.511312
0.413308	0.509928
0.413927	0.508401
0.414546	0.506804
0.415165	0.505525
0.415784	0.503711
0.416403	0.501661
0.417022	0.500111
0.417641	0.498907
0.41826	0.497101
0.418879	0.495071
0.419498	0.492669
0.420117	0.490967
0.420737	0.489285
0.421356	0.487941
0.421975	0.48617
0.422594	0.484482
0.423213	0.48294
0.423832	0.48075
0.424451	0.478141
0.42507	0.476458
0.425689	0.475476
0.426308	0.473265
0.426927	0.470457
0.427546	0.468207
0.428165	0.466679
0.428785	0.465427
0.429404	0.463285
0.430023	0.461318
0.430642	0.459966
0.431261	0.458374
0.43188	0.456477
0.432499	0.454849
0.433118	0.453438
0.433737	0.452107
0.434356	0.450901
0.434975	0.450261
0.435594	0.448494
0.436213	0.447112
0.436833	0.446294
0.437452	0.444332
0.438071	0.442677
0.43869	0.441522
0.439309	0.439283
0.439928	0.437067
0.440547	0.435883
0.441166	0.434457
0.441785	0.43271
0.442404	0.431472
0.443023	0.429621
0.443642	0.427779
0.444261	0.426208
0.444881	0.424137
0.4455	0.422698
0.446119	0.420781
0.446738	0.419431
0.447357	0.418553
0.447976	0.417297
0.448595	0.415441
0.449214	0.413367
0.449833	0.411699
0.450452	0.410077
0.451071	0.408165
0.45169	0.406162
0.452309	0.40486
0.452929	0.403786
0.453548	0.402297
0.454167	0.400918
0.454786	0.399597
0.455405	0.398556
0.456024	0.397725
0.456643	0.39616
0.457262	0.393652
0.457881	0.392292
0.4585	0.392093
0.459119	0.391724
0.459738	0.390794
0.460357	0.388884
0.460977	0.38712
0.461596	0.385239
0.462215	0.383179
0.462834	0.382047
0.463453	0.380755
0.464072	0.379459
0.464691	0.377944
0.46531	0.37584
0.465929	0.373652
0.466548	0.371598
0.467167	0.369617
0.467786	0.368083
0.468405	0.366446
0.469025	0.365178
0.469644	0.364618
0.470263	0.363346
0.470882	0.362285
0.471501	0.362164
0.47212	0.36057
0.472739	0.360273
0.473358	0.359248
0.473977	0.356886
0.474596	0.354773
0.475215	0.353632
0.475834	0.352327
0.476453	0.352327
0.477073	0.351602
0.477692	0.351789
0.478311	0.349754
0.47893	0.348425
0.479549	0.346605
0.480168	0.346034
0.480787	0.344814
0.481406	0.34225
0.482025	0.341554
0.482644	0.340991
0.483263	0.340768
0.483882	0.338454
0.484501	0.337182
0.485121	0.336019
0.48574	0.334825
0.486359	0.332814
0.486978	0.331494
0.487597	0.330204
0.488216	0.329675
0.488835	0.329221
0.489454	0.328454
0.490073	0.326975
0.490692	0.325417
0.491311	0.324125
0.49193	0.323157
0.492549	0.32231
0.493169	0.321828
0.493788	0.320663
0.494407	0.320271
0.495026	0.319802
0.495645	0.318611
0.496264	0.317329
0.496883	0.31632
0.497502	0.315359
0.498121	0.314742
0.49874	0.313865
0.499359	0.312449
0.499978	0.311267
0.500597	0.310122
0.501217	0.308561
0.501836	0.30768
0.502455	0.307666
0.503074	0.305901
0.503693	0.304647
0.504312	0.303857
0.504931	0.302424
0.50555	0.301702
0.506169	0.301027
0.506788	0.300632
0.507407	0.299138
0.508026	0.297881
0.508645	0.296337
0.509265	0.294116
0.509884	0.293501
0.510503	0.292103
0.511122	0.291293
0.511741	0.29024
0.51236	0.288939
0.512979	0.289358
0.513598	0.287643
0.514217	0.286935
0.514836	0.28514
0.515455	0.284517
0.516074	0.283573
0.516693	0.282998
0.517313	0.282235
0.517932	0.282606
0.518551	0.281615
0.51917	0.280682
0.519789	0.279625
0.520408	0.278317
0.521027	0.276899
0.521646	0.275896
0.522265	0.275542
0.522884	0.274925
0.523503	0.274234
0.524122	0.273641
0.524741	0.272726
0.525361	0.272229
0.52598	0.271264
0.526599	0.270056
0.527218	0.268761
0.527837	0.268073
0.528456	0.268041
0.529075	0.267437
0.529694	0.266129
0.530313	0.265617
0.530932	0.265099
0.531551	0.264389
0.53217	0.263768
0.532789	0.263069
0.533409	0.261599
0.534028	0.260766
0.534647	0.260946
0.535266	0.259652
0.535885	0.259604
0.536504	0.260334
0.537123	0.26021
0.537742	0.259562
0.538361	0.258942
0.53898	0.258146
0.539599	0.257522
0.540218	0.257132
0.540837	0.256569
0.541457	0.256502
0.542076	0.256332
0.542695	0.25531
0.543314	0.254641
0.543933	0.253602
0.544552	0.252991
0.545171	0.25312
0.54579	0.252846
0.546409	0.25275
0.547028	0.252745
0.547647	0.252133
0.548266	0.251254
0.548885	0.250707
0.549505	0.250243
0.550124	0.25009
0.550743	0.249314
0.551362	0.248829
0.551981	0.248449
0.5526	0.248563
0.553219	0.248456
0.553838	0.24703
0.554457	0.246938
0.555076	0.246728
0.555695	0.246624
0.556314	0.24635
0.556933	0.244416
0.557553	0.24313
0.558172	0.24232
0.558791	0.241939
0.55941	0.24156
0.560029	0.239962
0.560648	0.239174
0.561267	0.238206
0.561886	0.237675
0.562505	0.237298
0.563124	0.237457
0.563743	0.237653
0.564362	0.237403
0.564981	0.23745
0.565601	0.237213
0.56622	0.236501
0.566839	0.236451
0.567458	0.235342
0.568077	0.234484
0.568696	0.234773
0.569315	0.235338
0.569934	0.235134
0.570553	0.235134
0.571172	0.234783
0.571791	0.234754
0.57241	0.234225
0.57303	0.233039
0.573649	0.232794
0.574268	0.233227
0.574887	0.23334
0.575506	0.233611
0.576125	0.233569
0.576744	0.232749
0.577363	0.232134
0.577982	0.231624
0.578601	0.231263
0.57922	0.23142
0.579839	0.231324
0.580458	0.2307
0.581078	0.229764
0.581697	0.229303
0.582316	0.229514
0.582935	0.229575
0.583554	0.229865
0.584173	0.229926
0.584792	0.230037
0.585411	0.229714
0.58603	0.228594
0.586649	0.227914
0.587268	0.227893
0.587887	0.228458
0.588506	0.229071
0.589126	0.229432
0.589745	0.230315
0.590364	0.230883
0.590983	0.231362
0.591602	0.232862
0.592221	0.233504
0.59284	0.234228
0.593459	0.233905
0.594078	0.233799
0.594697	0.232964
0.595316	0.232841
0.595935	0.23262
0.596554	0.23237
0.597174	0.231836
0.597793	0.232037
0.598412	0.232369
0.599031	0.232762
0.59965	0.232066
0.600269	0.232
0.600888	0.230878
0.601507	0.230717
0.602126	0.229676
0.602745	0.230715
0.603364	0.230134
0.603983	0.230974
0.604602	0.231433
0.605222	0.231281
0.605841	0.230909
0.60646	0.230975
0.607079	0.231394
0.607698	0.231701
0.608317	0.231796
0.608936	0.231936
0.609555	0.232041
0.610174	0.231482
0.610793	0.230835
0.611412	0.231417
0.612031	0.232271
0.61265	0.232805
0.61327	0.232558
0.613889	0.232141
0.614508	0.232338
0.615127	0.232417
0.615746	0.232368
0.616365	0.232458
0.616984	0.232067
0.617603	0.2323
0.618222	0.232254
0.618841	0.232097
0.61946	0.23201
0.620079	0.231921
0.620698	0.232392
0.621318	0.232452
0.621937	0.232375
0.622556	0.232104
0.623175	0.230899
0.623794	0.230778
0.624413	0.231403
0.625032	0.231922
0.625651	0.233232
0.62627	0.233991
0.626889	0.233809
0.627508	0.234369
0.628127	0.234741
0.628746	0.235882
0.629366	0.235656
0.629985	0.236286
0.630604	0.236292
0.631223	0.236875
0.631842	0.235973
0.632461	0.237147
0.63308	0.238247
0.633699	0.238294
0.634318	0.237333
0.634937	0.236957
0.635556	0.236821
0.636175	0.236611
0.636794	0.23672
0.637414	0.237274
0.638033	0.236787
0.638652	0.236351
0.639271	0.236056
0.63989	0.23561
0.640509	0.235028
0.641128	0.234768
0.641747	0.234875
0.642366	0.235341
0.642985	0.23493
0.643604	0.234143
0.644223	0.233856
0.644842	0.23379
0.645461	0.233861
0.646081	0.233054
0.6467	0.23326
0.647319	0.232565
0.647938	0.232887
0.648557	0.233352
0.649176	0.234367
0.649795	0.234766
0.650414	0.234624
0.651033	0.235152
0.651652	0.234726
0.652271	0.234169
0.65289	0.233971
0.653509	0.23449
0.654129	0.23512
0.654748	0.235038
0.655367	0.234137
0.655986	0.233798
0.656605	0.233574
0.657224	0.23325
0.657843	0.232932
0.658462	0.232148
0.659081	0.231149
0.6597	0.230417
0.660319	0.230208
0.660938	0.230475
0.661557	0.229422
0.662177	0.229006
0.662796	0.228553
0.663415	0.228493
0.664034	0.227204
0.664653	0.226363
0.665272	0.226591
0.665891	0.226885
0.66651	0.226744
0.667129	0.22675
0.667748	0.226637
0.668367	0.226001
0.668986	0.225359
0.669605	0.225143
0.670225	0.224578
0.670844	0.225065
0.671463	0.224344
0.672082	0.224528
0.672701	0.224822
0.67332	0.225517
0.673939	0.22487
0.674558	0.223259
0.675177	0.22309
0.675796	0.223538
0.676415	0.223416
0.677034	0.223132
0.677654	0.223803
0.678273	0.22324
0.678892	0.222175
0.679511	0.221804
0.68013	0.220809
0.680749	0.220042
0.681368	0.219692
0.681987	0.219197
0.682606	0.218626
0.683225	0.21856
0.683844	0.218028
0.684463	0.217255
0.685082	0.216255
0.685702	0.216002
0.686321	0.215632
0.68694	0.216048
0.687559	0.216103
0.688178	0.215833
0.688797	0.214945
0.689416	0.214592
0.690035	0.214909
0.690654	0.215338
0.691273	0.214719
0.691892	0.21409
0.692511	0.213095
0.69313	0.212547
0.69375	0.212324
0.694369	0.212297
0.694988	0.21273
0.695607	0.212503
0.696226	0.212242
0.696845	0.211937
0.697464	0.212003
0.698083	0.212115
0.698702	0.211952
0.699321	0.211608
0.69994	0.211358
0.700559	0.211332
0.701178	0.211722
0.701798	0.211742
0.702417	0.211494
0.703036	0.211737
0.703655	0.211683
0.704274	0.211094
0.704893	0.210502
0.705512	0.210492
0.706131	0.210813
0.70675	0.210313
0.707369	0.209953
0.707988	0.210007
0.708607	0.209789
0.709226	0.209113
0.709846	0.20927
0.710465	0.209721
0.711084	0.209892
0.711703	0.210471
0.712322	0.210106
0.712941	0.210006
0.71356	0.210069
0.714179	0.210275
0.714798	0.210183
0.715417	0.20994
0.716036	0.21013
0.716655	0.209742
0.717274	0.209622
0.717894	0.209858
0.718513	0.210041
0.719132	0.209479
0.719751	0.208774
0.72037	0.208723
0.720989	0.208471
0.721608	0.208716
0.722227	0.208654
0.722846	0.208836
0.723465	0.207452
0.724084	0.208085
0.724703	0.208883
0.725322	0.209356
0.725942	0.20887
0.726561	0.208071
0.72718	0.20839
0.727799	0.208207
0.728418	0.208099
0.729037	0.208228
0.729656	0.208308
0.730275	0.207659
0.730894	0.207059
0.731513	0.206698
0.732132	0.206295
0.732751	0.206055
0.73337	0.206644
0.73399	0.207587
0.734609	0.2074
0.735228	0.207147
0.735847	0.207699
0.736466	0.207951
0.737085	0.208341
0.737704	0.208987
0.738323	0.209781
0.738942	0.21057
0.739561	0.210415
0.74018	0.210073
0.740799	0.208734
0.741418	0.207857
0.742038	0.208347
0.742657	0.208274
0.743276	0.208484
0.743895	0.208914
0.744514	0.209329
0.745133	0.209261
0.745752	0.209711
0.746371	0.209839
0.74699	0.210142
0.747609	0.210281
0.748228	0.210654
0.748847	0.210433
0.749466	0.209963
0.750086	0.210257
0.750705	0.211117
0.751324	0.211535
0.751943	0.211836
0.752562	0.212037
0.753181	0.211637
0.7538	0.212138
0.754419	0.212243
0.755038	0.212718
0.755657	0.212225
0.756276	0.211537
0.756895	0.211735
0.757514	0.21272
0.758134	0.213661
0.758753	0.213781
0.759372	0.214207
0.759991	0.214206
0.76061	0.213284
0.761229	0.213344
0.761848	0.213977
0.762467	0.21473
0.763086	0.214996
0.763705	0.215978
0.764324	0.215359
0.764943	0.213307
0.765562	0.213536
0.766182	0.213779
0.766801	0.214417
0.76742	0.214644
0.768039	0.214749
0.768658	0.214358
0.769277	0.21415
0.769896	0.214124
0.770515	0.214675
0.771134	0.215827
0.771753	0.216792
0.772372	0.217607
0.772991	0.217758
0.77361	0.217874
0.77423	0.218101
0.774849	0.217683
0.775468	0.216904
0.776087	0.217083
0.776706	0.216979
0.777325	0.216415
0.777944	0.2169
0.778563	0.216775
0.779182	0.216734
0.779801	0.217026
0.78042	0.217277
0.781039	0.217501
0.781658	0.217567
0.782278	0.217401
0.782897	0.217304
0.783516	0.216904
0.784135	0.216067
0.784754	0.216078
0.785373	0.216246
0.785992	0.216765
0.786611	0.216852
0.78723	0.216009
0.787849	0.2157
0.788468	0.215121
0.789087	0.21497
0.789706	0.214191
0.790326	0.214467
0.790945	0.214559
0.791564	0.214497
0.792183	0.214603
0.792802	0.214277
0.793421	0.2141
0.79404	0.214076
0.794659	0.213866
0.795278	0.212784
0.795897	0.212755
0.796516	0.213266
0.797135	0.213251
0.797754	0.212814
0.798374	0.211576
0.798993	0.211733
0.799612	0.21179
0.800231	0.211688
0.80085	0.210898
0.801469	0.210028
0.802088	0.20905
0.802707	0.208047
0.803326	0.208685
0.803945	0.209987
0.804564	0.209321
0.805183	0.208861
0.805802	0.208544
0.806422	0.209445
0.807041	0.208944
0.80766	0.20843
0.808279	0.209006
0.808898	0.208262
0.809517	0.207982
0.810136	0.207829
0.810755	0.207458
0.811374	0.207059
0.811993	0.206652
0.812612	0.206119
0.813231	0.205633
0.81385	0.20553
0.81447	0.205328
0.815089	0.205449
0.815708	0.205762
0.816327	0.205278
0.816946	0.205164
0.817565	0.204598
0.818184	0.205184
0.818803	0.205158
0.819422	0.205112
0.820041	0.20532
0.82066	0.205643
0.821279	0.20614
0.821899	0.205691
0.822518	0.205494
0.823137	0.2052
0.823756	0.205205
0.824375	0.205275
0.824994	0.205239
0.825613	0.204482
0.826232	0.204593
0.826851	0.204905
0.82747	0.205404
0.828089	0.205714
0.828708	0.205477
0.829327	0.205447
0.829947	0.204845
0.830566	0.204126
0.831185	0.204096
0.831804	0.204488
0.832423	0.204137
0.833042	0.204427
0.833661	0.204275
0.83428	0.203918
0.834899	0.203654
0.835518	0.203086
0.836137	0.20281
0.836756	0.202525
0.837375	0.202611
0.837995	0.202028
0.838614	0.201686
0.839233	0.20101
0.839852	0.200567
0.840471	0.200309
0.84109	0.200259
0.841709	0.199736
0.842328	0.199949
0.842947	0.199257
0.843566	0.199398
0.844185	0.198009
0.844804	0.197529
0.845423	0.196441
0.846043	0.195167
0.846662	0.195439
0.847281	0.194437
0.8479	0.194054
0.848519	0.193396
0.849138	0.193305
0.849757	0.192311
0.850376	0.192499
0.850995	0.192293
0.851614	0.191528
0.852233	0.190366
0.852852	0.190054
0.853471	0.189061
0.854091	0.188214
0.85471	0.187809
0.855329	0.186994
0.855948	0.187075
0.856567	0.187276
0.857186	0.186126
0.857805	0.185866
0.858424	0.185423
0.859043	0.184438
0.859662	0.184375
0.860281	0.184833
0.8609	0.184197
0.861519	0.184233
0.862139	0.183388
0.862758	0.181978
0.863377	0.182272
0.863996	0.181888
0.864615	0.181002
0.865234	0.181034
0.865853	0.180249
0.866472	0.179004
0.867091	0.178201
0.86771	0.177544
0.868329	0.177445
0.868948	0.176691
0.869567	0.175598
0.870187	0.174738
0.870806	0.174066
0.871425	0.173076
0.872044	0.171814
0.872663	0.171528
0.873282	0.171424
0.873901	0.169829
0.87452	0.169525
0.875139	0.168796
0.875758	0.168652
0.876377	0.167107
0.876996	0.166936
0.877615	0.167105
0.878235	0.165672
0.878854	0.165087
0.879473	0.163649
0.880092	0.162641
0.880711	0.161598
0.88133	0.161485
0.881949	0.160386
0.882568	0.158898
0.883187	0.157894
0.883806	0.157306
0.884425	0.156264
0.885044	0.156193
0.885663	0.1563
0.886283	0.155135
0.886902	0.155058
0.887521	0.152686
0.88814	0.151801
0.888759	0.151278
0.889378	0.150481
0.889997	0.148832
0.890616	0.148529
0.891235	0.146642
0.891854	0.143944
0.892473	0.144273
0.893092	0.143153
0.893711	0.142252
0.894331	0.14139
0.89495	0.139834
0.895569	0.138633
0.896188	0.137853
0.896807	0.136519
0.897426	0.135459
0.898045	0.134583
0.898664	0.13412
0.899283	0.133839
0.899902	0.13226
0.900521	0.131973
0.90114	0.132321
0.901759	0.131816
0.902378	0.131418
0.902998	0.130744
0.903617	0.130299
0.904236	0.129519
0.904855	0.129049
0.905474	0.128427
0.906093	0.127255
0.906712	0.126702
0.907331	0.126218
0.90795	0.12502
0.908569	0.124306
0.909188	0.124278
0.909807	0.124754
0.910426	0.12472
0.911046	0.124341
0.911665	0.124144
0.912284	0.123823
0.912903	0.123267
0.913522	0.123103
0.914141	0.122171
0.91476	0.121671
0.915379	0.121505
0.915998	0.121069
0.916617	0.120325
0.917236	0.119977
0.917855	0.119202
0.918475	0.118609
0.919094	0.118745
0.919713	0.11892
0.920332	0.118581
0.920951	0.11839
0.92157	0.118273
0.922189	0.117921
0.922808	0.118556
0.923427	0.118709
0.924046	0.117934
0.924665	0.118033
0.925284	0.11863
0.925903	0.118733
0.926523	0.118504
0.927142	0.118698
0.927761	0.117903
0.92838	0.117461
0.928999	0.117892
0.929618	0.118454
0.930237	0.11819
0.930856	0.117872
0.931475	0.118603
0.932094	0.118791
0.932713	0.117902
0.933332	0.118124
0.933951	0.118374
0.934571	0.119581
0.93519	0.11981
0.935809	0.11927
0.936428	0.119205
0.937047	0.11983
0.937666	0.121067
0.938285	0.121539
0.938904	0.122237
0.939523	0.122948
0.940142	0.123094
0.940761	0.1232
0.94138	0.123282
0.941999	0.124087
0.942619	0.125005
0.943238	0.125508
0.943857	0.125687
0.944476	0.126203
0.945095	0.127135
0.945714	0.128582
0.946333	0.129451
0.946952	0.129612
0.947571	0.130123
0.94819	0.131195
0.948809	0.132342
0.949428	0.133269
0.950047	0.134916
0.950667	0.136495
0.951286	0.136932
0.951905	0.137666
0.952524	0.138164
0.953143	0.138717
0.953762	0.13951
0.954381	0.139852
0.955	0.140395
0.955619	0.140839
0.956238	0.140961
0.956857	0.141289
0.957476	0.142466
0.958095	0.143799
0.958715	0.145102
0.959334	0.146381
0.959953	0.147229
0.960572	0.147526
0.961191	0.14831
0.96181	0.149479
0.962429	0.149761
0.963048	0.149635
0.963667	0.150509
0.964286	0.151946
0.964905	0.152919
0.965524	0.152931
0.966143	0.153279
0.966763	0.154344
0.967382	0.155656
0.968001	0.156974
0.96862	0.157482
0.969239	0.157896
0.969858	0.158996
0.970477	0.160111
0.971096	0.160968
0.971715	0.161836
0.972334	0.162087
0.972953	0.162213
0.973572	0.163176
0.974191	0.164102
0.974811	0.164725
0.97543	0.16544
0.976049	0.165753
0.976668	0.165966
0.977287	0.166259
0.977906	0.167189
0.978525	0.16863
0.979144	0.168609
0.979763	0.168206
0.980382	0.168381
0.981001	0.168457
0.98162	0.166882
0.982239	0.166813
0.982859	0.1673
0.983478	0.168032
0.984097	0.169105
0.984716	0.16967
0.985335	0.170187
0.985954	0.170902
0.986573	0.172348
0.987192	0.173545
0.987811	0.175011
0.98843	0.175842
0.989049	0.176296
0.989668	0.175917
0.990287	0.176689
0.990907	0.176474
0.991526	0.176996
0.992145	0.177123
0.992764	0.177714
0.993383	0.178226
0.994002	0.178635
0.994621	0.178658
0.99524	0.178948
0.995859	0.178845
0.996478	0.179147
0.997097	0.180233
0.997716	0.180984
0.998335	0.181592
0.998955	0.181573
0.999574	0.180682
1.00019	0.181475
1.00081	0.182149
1.00143	0.181752
1.00205	0.181517
1.00267	0.181765
1.00329	0.182489
1.00391	0.18356
1.00453	0.183883
1.00514	0.183197
1.00576	0.183175
1.00638	0.184027
1.007	0.184734
1.00762	0.185306
1.00824	0.185582
1.00886	0.185651
1.00948	0.18415
1.0101	0.183753
1.01072	0.184527
1.01134	0.185123
1.01195	0.18546
1.01257	0.186371
1.01319	0.187314
1.01381	0.187102
1.01443	0.187589
1.01505	0.187501
1.01567	0.187381
1.01629	0.187815
1.01691	0.187959
1.01753	0.18802
1.01815	0.18787
1.01876	0.187307
1.01938	0.187384
1.02	0.187541
1.02062	0.187884
1.02124	0.187959
1.02186	0.188711
1.02248	0.189352
1.0231	0.19051
1.02372	0.19075
1.02434	0.191068
1.02496	0.192386
1.02557	0.193941
1.02619	0.19461
1.02681	0.194194
1.02743	0.193641
1.02805	0.193496
1.02867	0.193207
1.02929	0.193007
1.02991	0.192861
1.03053	0.192718
1.03115	0.19221
1.03177	0.191427
1.03239	0.191621
1.033	0.192048
1.03362	0.192104
1.03424	0.191313
1.03486	0.191237
1.03548	0.190367
1.0361	0.190961
1.03672	0.191227
1.03734	0.191351
1.03796	0.189902
1.03858	0.189299
1.0392	0.189157
1.03981	0.188379
1.04043	0.188757
1.04105	0.189067
1.04167	0.187551
1.04229	0.186435
1.04291	0.185565
1.04353	0.185861
1.04415	0.185927
1.04477	0.185469
1.04539	0.184929
1.046	0.184648
1.04662	0.184519
1.04724	0.184138
1.04786	0.183264
1.04848	0.182523
1.0491	0.182199
1.04972	0.181649
1.05034	0.180731
1.05096	0.179581
1.05158	0.178912
1.05219	0.178418
1.05281	0.17692
1.05343	0.176742
1.05405	0.175688
1.05467	0.174351
1.05529	0.173158
1.05591	0.171821
1.05653	0.170215
1.05715	0.169222
1.05777	0.167403
1.05839	0.167507
1.059	0.166909
1.05962	0.16545
1.06024	0.16463
1.06086	0.163963
1.06148	0.163068
1.0621	0.162601
1.06272	0.162181
1.06334	0.160888
1.06396	0.159607
1.06458	0.159343
1.0652	0.15855
1.06581	0.157086
1.06643	0.156918
1.06705	0.155616
1.06767	0.154514
1.06829	0.153574
1.06891	0.153851
1.06953	0.15297
1.07015	0.151484
1.07077	0.150772
1.07139	0.149835
1.07201	0.148678
1.07262	0.148886
1.07324	0.148661
1.07386	0.148346
1.07448	0.147373
1.0751	0.146672
1.07572	0.146533
1.07634	0.146939
1.07696	0.145937
1.07758	0.145237
1.0782	0.144714
1.07882	0.143967
1.07943	0.142623
1.08005	0.140379
1.08067	0.13957
1.08129	0.139326
1.08191	0.138799
1.08253	0.138343
1.08315	0.138539
1.08377	0.139449
1.08439	0.138529
1.08501	0.138146
1.08563	0.136989
1.08624	0.13655
1.08686	0.136257
1.08748	0.135285
1.0881	0.134578
1.08872	0.134518
1.08934	0.134344
1.08996	0.133905
1.09058	0.133733
1.0912	0.133785
1.09182	0.13272
1.09244	0.131922
1.09305	0.132169
1.09367	0.132084
1.09429	0.131633
1.09491	0.131117
1.09553	0.130355
1.09615	0.129505
1.09677	0.129184
1.09739	0.128581
1.09801	0.127384
1.09863	0.126484
1.09925	0.126004
1.09986	0.125622
1.10048	0.125447
1.1011	0.125429
1.10172	0.125441
1.10234	0.125378
1.10296	0.125421
1.10358	0.12563
1.1042	0.125267
1.10482	0.124843
1.10544	0.124546
1.10606	0.123371
1.10667	0.122026
1.10729	0.121244
1.10791	0.120725
1.10853	0.120173
1.10915	0.119447
1.10977	0.118872
1.11039	0.119061
1.11101	0.120404
1.11163	0.121495
1.11225	0.120849
1.11286	0.120094
1.11348	0.119994
1.1141	0.119143
1.11472	0.118126
1.11534	0.117521
1.11596	0.116882
1.11658	0.116823
1.1172	0.116737
1.11782	0.116267
1.11844	0.115997
1.11906	0.11534
1.11967	0.11491
1.12029	0.114481
1.12091	0.113265
1.12153	0.112632
1.12215	0.112203
1.12277	0.112227
1.12339	0.112749
1.12401	0.1127
1.12463	0.112385
1.12525	0.111871
1.12586	0.112265
1.12648	0.112357
1.1271	0.112481
1.12772	0.112863
1.12834	0.113034
1.12896	0.113962
1.12958	0.114442
1.1302	0.113828
1.13082	0.113271
1.13144	0.11318
1.13206	0.113184
1.13268	0.113161
1.13329	0.112966
1.13391	0.112527
1.13453	0.111614
1.13515	0.110741
1.13577	0.110341
1.13639	0.11042
1.13701	0.110807
1.13763	0.111173
1.13825	0.111216
1.13887	0.111245
1.13949	0.1115
1.1401	0.111867
1.14072	0.112021
1.14134	0.112422
1.14196	0.112028
1.14258	0.110816
1.1432	0.110296
1.14382	0.111145
1.14444	0.111246
1.14506	0.111059
1.14568	0.111034
1.1463	0.11075
1.14691	0.111076
1.14753	0.111199
1.14815	0.110475
1.14877	0.111238
1.14939	0.110156
1.15001	0.10999
1.15063	0.110526
1.15125	0.11014
1.15187	0.111227
1.15249	0.112257
1.15311	0.111742
1.15372	0.112232
1.15434	0.112691
1.15496	0.113011
1.15558	0.112298
1.1562	0.113679
1.15682	0.114078
1.15744	0.11404
1.15806	0.114837
1.15868	0.114655
1.1593	0.113898
1.15992	0.114
1.16053	0.114096
1.16115	0.114134
1.16177	0.114982
1.16239	0.114891
1.16301	0.114399
1.16363	0.113915
1.16425	0.114106
1.16487	0.11406
1.16549	0.11437
1.1661	0.114831
1.16672	0.115538
1.16734	0.115008
1.16796	0.115321
1.16858	0.115355
1.1692	0.115132
1.16982	0.114885
1.17044	0.1142
1.17106	0.113822
1.17168	0.113822
1.1723	0.113577
1.17291	0.113579
1.17353	0.113739
1.17415	0.114057
1.17477	0.114195
1.17539	0.113747
1.17601	0.114049
1.17663	0.113605
1.17725	0.112788
1.17787	0.11239
1.17849	0.112454
1.17911	0.113262
1.17972	0.112981
1.18034	0.113478
1.18096	0.114066
1.18158	0.113928
1.1822	0.113878
1.18282	0.113289
1.18344	0.113394
1.18406	0.113836
1.18468	0.113947
1.1853	0.114114
1.18592	0.113765
1.18653	0.114265
1.18715	0.113725
1.18777	0.113689
1.18839	0.113175
1.18901	0.11317
1.18963	0.112455
1.19025	0.112915
1.19087	0.112837
1.19149	0.112209
1.19211	0.111864
1.19273	0.111475
1.19335	0.111168
1.19396	0.1115
1.19458	0.112064
1.1952	0.112654
1.19582	0.113418
1.19644	0.113303
1.19706	0.112934
1.19768	0.113505
1.1983	0.114692
1.19892	0.115467
1.19954	0.11557
1.20016	0.11574
1.20077	0.116505
1.20139	0.116335
1.20201	0.116101
1.20263	0.115949
1.20325	0.115874
1.20387	0.116284
1.20449	0.116513
1.20511	0.116344
1.20573	0.116164
1.20635	0.116234
1.20696	0.11614
1.20758	0.116173
1.2082	0.117013
1.20882	0.117427
1.20944	0.117926
1.21006	0.117587
1.21068	0.117538
1.2113	0.117342
1.21192	0.11798
1.21254	0.118196
1.21315	0.118171
1.21377	0.118406
1.21439	0.118432
1.21501	0.117881
1.21563	0.117508
1.21625	0.11682
1.21687	0.116526
1.21749	0.11636
1.21811	0.11615
1.21873	0.116562
1.21935	0.116838
1.21996	0.116379
1.22058	0.116484
1.2212	0.116592
1.22182	0.116874
1.22244	0.117031
1.22306	0.116871
1.22368	0.117466
[truncated: 40,090 more rows]

## Sheet: Extanded Data Figure4b
	Figure 4b
	SDS-PAGE gel of NaVEhΔN
