# Supplementary material for: Structural mechanism of voltage-gated sodium channel slow inactivation
Source: Nat Commun. 2024 May 1;15:3691. doi: 10.1038/s41467-024-48125-3 (PMC11063143; doi:10.1038/s41467-024-48125-3)
Supplement: Supplementary file 4 — Source data [file 41467_2024_48125_MOESM4_ESM.zip › Supplementary figure 1.xlsx]

## Sheet: Extended Data Figure1
Figure1.a and b
E_Ca2+	E_0 Ca2+	E_EGTA	I_Ca2+
11.28	7.4546	4.6163	4.6781		ANOVA summary						Number of families			1
9.4532	6.2906	16.082	4.0184		F				1.344		Number of comparisons per family			3
22.135	2.184	8.8205	13.218		P value				0.2679		Alpha			0.05
13.126	14.026	7.7692	18.47		P value summary				ns
12.141	5.7216	20.44	13.478		Significant diff. among means (P < 0.05)?				No		Dunnett's multiple comparisons test			Mean Diff.	95.00% CI of diff.		Significant?	Summary	Adjusted P Value	A-?
7.255	14.989	13.219	7.35		R square				0.05927		Column A vs. Column B			2.625	-2.079 to 7.328		No	ns	0.4042	B	Column B
11.945	18.886	17.258	6.3191								Column A vs. Column C			-0.9559	-5.327 to 3.415		No	ns	0.9156	C	Column C
5.6297	16.842	14.566	20.437		Brown-Forsythe test						Column A vs. Column D			1.385	-3.319 to 6.088		No	ns	0.8231	D	Column D
13.494	10.773	20.527	12.691		F (DFn, DFd)				0.1026 (3, 64)
12.228	13.295	24.57	14.898		P value				0.9582		Test details			Mean 1	Mean 2		Mean Diff.	SE of diff.	n1	n2	q	DF
14.642	15.781	14.672	19.03		P value summary				ns		Column A vs. Column B			14.07	11.45		2.625	1.951	18	15	1.345	64
28.949	14.695	12.793	16.885		Are SDs significantly different (P < 0.05)?				No		Column A vs. Column C			14.07	15.03		-0.9559	1.813	18	20	0.5271	64
15.593	17.802	16.01	11.289								Column A vs. Column D			14.07	12.69		1.385	1.951	18	15	0.7096	64
10.576	8.3926	18.313	12.691		Bartlett's test
8.0634	4.6163	19.807	14.898		Bartlett's statistic (corrected)				0.3759
20.457		4.1965			P value				0.9452
20.234		12.981			P value summary				ns
16.144		17.516			Are SDs significantly different (P < 0.05)?				No
		11.173
		25.283			ANOVA table				SS	DF	MS			F (DFn, DFd)			P value
					Treatment (between columns)				125.6	3	41.88			F (3, 64) = 1.344			P=0.2679
					Residual (within columns)				1994	64	31.16
					Total				2120	67
					Data summary
					Number of treatments (columns)				4
					Number of values (total)				68
